# Supplementary material for: Delineation of Pathogenomic Insights of Breast Cancer in Young Women
Source: Cells. 2022 Jun 15;11(12):1927. doi: 10.3390/cells11121927 (PMC9221490; doi:10.3390/cells11121927)
Supplement: Supplementary file 1 [file cells-11-01927-s001.zip]

Archive with 1 entries (1 files):
- cells-1750338-supplementary.pdf
